# Supplementary material for: Immunophenotypic but Not Genetic Changes Reclassify the Majority of Relapsed/Refractory Pediatric Cases of Early T-Cell Precursor Acute Lymphoblastic Leukemia
Source: Int J Mol Sci. 2024 May 21;25(11):5610. doi: 10.3390/ijms25115610 (PMC11171474; doi:10.3390/ijms25115610)
Supplement: Supplementary file 1 [file ijms-25-05610-s001.zip]

Archive with 1 entries (1 files):
- ijms-2949966-supplementary.pdf
